# Supplementary material for: Roles of Impurity Levels in 3d Transition Metal-Doped Two-Dimensional Ga2O3
Source: Materials (Basel). 2024 Sep 18;17(18):4582. doi: 10.3390/ma17184582 (PMC11433155; doi:10.3390/ma17184582)
Supplement: Supplementary file 1 [file materials-17-04582-s001.zip]

Archive with 1 entries (1 files):
- materials-3182171-supplementary.pdf
